# Supplementary material for: Genomic Alterations Associated with Estrogen Receptor Pathway Activity in Metastatic Breast Cancer Have a Differential Impact on Downstream ER Signaling
Source: Cancers (Basel). 2023 Sep 4;15(17):4416. doi: 10.3390/cancers15174416 (PMC10487136; doi:10.3390/cancers15174416)
Supplement: Supplementary file 1 [file cancers-15-04416-s001.zip]

Archive with 1 entries (1 files):
- cancers-2559693-supplementary.pdf
